# Supplementary material for: Daily smoking intensity increases lung cancer risk through sphingomyelin and phosphatidylcholine: An in-silico using European population and Mendelian randomization
Source: Medicine (Baltimore). 2026 May 15;105(20):e48844. doi: 10.1097/MD.0000000000048844 (PMC13183103; doi:10.1097/MD.0000000000048844)
Supplement: Supplementary file 1 [file medi-105-e48844-s001.xls]

## Sheet: Supplementary Table 1
Supplementary Table 1 Plasma lipid phenotype and GWAS-id information applied to MR Analysis
ID	reportedTrait	efoTraits
GCST90277238	Sterol ester (27:1/14:0) levels	level of Sterol ester (27:1/14:0) in blood serum
GCST90277239	Sterol ester (27:1/15:0) levels	level of Sterol ester (27:1/15:0) in blood serum
GCST90277240	Sterol ester (27:1/16:0) levels	level of Sterol ester (27:1/16:0) in blood serum
GCST90277241	Sterol ester (27:1/16:1) levels	level of Sterol ester (27:1/16:1) in blood serum
GCST90277242	Sterol ester (27:1/17:0) levels	level of Sterol ester (27:1/17:0) in blood serum
GCST90277243	Sterol ester (27:1/17:1) levels	esterified cholesterol measurement
GCST90277244	Sterol ester (27:1/18:0) levels	level of Sterol ester (27:1/18:0) in blood serum
GCST90277245	Sterol ester (27:1/18:1) levels	level of Sterol ester (27:1/18:1) in blood serum
GCST90277246	Sterol ester (27:1/18:2) levels	level of Sterol ester (27:1/18:2) in blood serum
GCST90277247	Sterol ester (27:1/18:3) levels	level of Sterol ester (27:1/18:3) in blood serum
GCST90277248	Sterol ester (27:1/20:2) levels	level of Sterol ester (27:1/20:2) in blood serum
GCST90277249	Sterol ester (27:1/20:3) levels	level of Sterol ester (27:1/20:3) in blood serum
GCST90277250	Sterol ester (27:1/20:4) levels	level of Sterol ester (27:1/20:4) in blood serum
GCST90277251	Sterol ester (27:1/20:5) levels	level of Sterol ester (27:1/20:5) in blood serum
GCST90277252	Sterol ester (27:1/22:6) levels	level of Sterol ester (27:1/22:6) in blood serum
GCST90277253	Ceramide (d40:1) levels	level of Ceramide (d40:1) in blood serum
GCST90277254	Ceramide (d40:2) levels	level of Ceramide (d40:2) in blood serum
GCST90277255	Ceramide (d42:1) levels	level of Ceramide (d42:1) in blood serum
GCST90277256	Ceramide (d42:2) levels	level of Ceramide (d42:2) in blood serum
GCST90277257	Cholesterol levels	total cholesterol measurement
GCST90277258	Diacylglycerol (16:0_18:1) levels	level of Diacylglycerol (16:0_18:1) in blood serum
GCST90277259	Diacylglycerol (16:0_18:2) levels	level of Diacylglycerol (16:0_18:2) in blood serum
GCST90277260	Diacylglycerol (16:1_18:1) levels	level of Diacylglycerol (16:1_18:1) in blood serum
GCST90277261	Diacylglycerol (18:1_18:1) levels	level of Diacylglycerol (18:1_18:1) in blood serum
GCST90277262	Diacylglycerol (18:1_18:2) levels	level of Diacylglycerol (18:1_18:2) in blood serum
GCST90277338	Phosphatidylcholine (O-18:1_18:2) levels	level of Phosphatidylcholine (O-18:1_18:2) in blood serum
GCST90277339	Phosphatidylcholine (O-18:1_20:3) levels	level of Phosphatidylcholine (O-18:1_20:3) in blood serum
GCST90277340	Phosphatidylcholine (O-18:1_20:4) levels	level of Phosphatidylcholine (O-18:1_20:4) in blood serum
GCST90277341	Phosphatidylcholine (O-18:2_16:0) levels	level of Phosphatidylcholine (O-18:2_16:0) in blood serum
GCST90277342	Phosphatidylcholine (O-18:2_18:1) levels	level of Phosphatidylcholine (O-18:2_18:1) in blood serum
GCST90277343	Phosphatidylcholine (O-18:2_18:2) levels	level of Phosphatidylcholine (O-18:2_18:2) in blood serum
GCST90277344	Phosphatidylcholine (O-18:2_20:4) levels	level of Phosphatidylcholine (O-18:2_20:4) in blood serum
GCST90277345	Phosphatidylethanolamine (16:0_18:2) levels	level of Phosphatidylethanolamine (16:0_18:2) in blood serum
GCST90277346	Phosphatidylethanolamine (16:0_20:4) levels	level of Phosphatidylethanolamine (16:0_20:4) in blood serum
GCST90277347	Phosphatidylethanolamine (18:0_18:2) levels	level of Phosphatidylethanolamine (18:0_18:2) in blood serum
GCST90277348	Phosphatidylethanolamine (18:0_20:4) levels	level of Phosphatidylethanolamine (18:0_20:4) in blood serum
GCST90277349	Phosphatidylethanolamine (18:1_18:1) levels	level of Phosphatidylethanolamine (18:1_18:1) in blood serum
GCST90277350	Phosphatidylethanolamine (O-16:1_18:2) levels	level of Phosphatidylethanolamine (O-16:1_18:2) in blood serum
GCST90277351	Phosphatidylethanolamine (O-16:1_20:4) levels	level of Phosphatidylethanolamine (O-16:1_20:4) in blood serum
GCST90277352	Phosphatidylethanolamine (O-16:1_22:5) levels	level of Phosphatidylethanolamine (O-16:1_22:5) in blood serum
GCST90277353	Phosphatidylethanolamine (O-18:1_18:2) levels	level of Phosphatidylethanolamine (O-18:1_18:2) in blood serum
GCST90277354	Phosphatidylethanolamine (O-18:1_20:4) levels	level of Phosphatidylethanolamine (O-18:1_20:4) in blood serum
GCST90277355	Phosphatidylethanolamine (O-18:2_18:1) levels	level of Phosphatidylethanolamine (O-18:2_18:1) in blood serum
GCST90277356	Phosphatidylethanolamine (O-18:2_18:2) levels	level of Phosphatidylethanolamine (O-18:2_18:2) in blood serum
GCST90277357	Phosphatidylethanolamine (O-18:2_20:4) levels	level of Phosphatidylethanolamine (O-18:2_20:4) in blood serum
GCST90277358	Phosphatidylinositol (16:0_18:1) levels	level of Phosphatidylinositol (16:0_18:1) in blood serum
GCST90277359	Phosphatidylinositol (16:0_18:2) levels	level of Phosphatidylinositol (16:0_18:2) in blood serum
GCST90277360	Phosphatidylinositol (16:0_20:4) levels	level of Phosphatidylinositol (16:0_20:4) in blood serum
GCST90277361	Phosphatidylinositol (18:0_18:1) levels	level of Phosphatidylinositol (18:0_18:1) in blood serum
GCST90277362	Phosphatidylinositol (18:0_18:2) levels	level of Phosphatidylinositol (18:0_18:2) in blood serum
GCST90277288	Phosphatidylcholine (16:0_20:5) levels	level of Phosphatidylcholine (16:0_20:5) in blood serum
GCST90277289	Phosphatidylcholine (16:0_22:4) levels	level of Phosphatidylcholine (16:0_22:4) in blood serum
GCST90277290	Phosphatidylcholine (16:0_22:5) levels	level of Phosphatidylcholine (16:0_22:5) in blood serum
GCST90277291	Phosphatidylcholine (16:0_22:6) levels	level of Phosphatidylcholine (16:0_22:6) in blood serum
GCST90277292	Phosphatidylcholine (16:1_18:0) levels	level of Phosphatidylcholine (16:1_18:0) in blood serum
GCST90277293	Phosphatidylcholine (16:1_18:1) levels	level of Phosphatidylcholine (16:1_18:1) in blood serum
GCST90277294	Phosphatidylcholine (16:1_18:2) levels	level of Phosphatidylcholine (16:1_18:2) in blood serum
GCST90277295	Phosphatidylcholine (16:1_20:4) levels	level of Phosphatidylcholine (16:1_20:4) in blood serum
GCST90277296	Phosphatidylcholine (17:0_18:1) levels	level of Phosphatidylcholine (17:0_18:1) in blood serum
GCST90277297	Phosphatidylcholine (17:0_18:2) levels	level of Phosphatidylcholine (17:0_18:2) in blood serum
GCST90277298	Phosphatidylcholine (17:0_20:4) levels	level of Phosphatidylcholine (17:0_20:4) in blood serum
GCST90277299	Phosphatidylcholine (18:0_18:1) levels	level of Phosphatidylcholine (18:0_18:1) in blood serum
GCST90277300	Phosphatidylcholine (18:0_18:2) levels	level of Phosphatidylcholine (18:0_18:2) in blood serum
GCST90277301	Phosphatidylcholine (18:0_18:3) levels	level of Phosphatidylcholine (18:0_18:3) in blood serum
GCST90277302	Phosphatidylcholine (18:0_20:2) levels	level of Phosphatidylcholine (18:0_20:2) in blood serum
GCST90277303	Phosphatidylcholine (18:0_20:3) levels	level of Phosphatidylcholine (18:0_20:3) in blood serum
GCST90277304	Phosphatidylcholine (18:0_20:4) levels	level of Phosphatidylcholine (18:0_20:4) in blood serum
GCST90277305	Phosphatidylcholine (18:0_20:5) levels	level of Phosphatidylcholine (18:0_20:5) in blood serum
GCST90277306	Phosphatidylcholine (18:0_22:5) levels	level of Phosphatidylcholine (18:0_22:5) in blood serum
GCST90277307	Phosphatidylcholine (18:0_22:6) levels	level of Phosphatidylcholine (18:0_22:6) in blood serum
GCST90277308	Phosphatidylcholine (18:1_18:1) levels	level of Phosphatidylcholine (18:1_18:1) in blood serum
GCST90277309	Phosphatidylcholine (18:1_18:2) levels	level of Phosphatidylcholine (18:1_18:2) in blood serum
GCST90277310	Phosphatidylcholine (18:1_18:3) levels	level of Phosphatidylcholine (18:1_18:3) in blood serum
GCST90277311	Phosphatidylcholine (18:1_20:2) levels	level of Phosphatidylcholine (18:1_20:2) in blood serum
GCST90277312	Phosphatidylcholine (18:1_20:3) levels	level of Phosphatidylcholine (18:1_20:3) in blood serum
GCST90277313	Phosphatidylcholine (18:1_20:4) levels	level of Phosphatidylcholine (18:1_20:4) in blood serum
GCST90277314	Phosphatidylcholine (18:2_18:2) levels	level of Phosphatidylcholine (18:2_18:2) in blood serum
GCST90277315	Phosphatidylcholine (18:2_20:1) levels	level of Phosphatidylcholine (18:2_20:1) in blood serum
GCST90277316	Phosphatidylcholine (18:2_20:3) levels	level of Phosphatidylcholine (18:2_20:3) in blood serum
GCST90277317	Phosphatidylcholine (18:2_20:4) levels	level of Phosphatidylcholine (18:2_20:4) in blood serum
GCST90277318	Phosphatidylcholine (O-16:0_16:0) levels	level of Phosphatidylcholine (O-16:0_16:0) in blood serum
GCST90277319	Phosphatidylcholine (O-16:0_16:1) levels	level of Phosphatidylcholine (O-16:0_16:1) in blood serum
GCST90277320	Phosphatidylcholine (O-16:0_18:1) levels	level of Phosphatidylcholine (O-16:0_18:1) in blood serum
GCST90277321	Phosphatidylcholine (O-16:0_18:2) levels	level of Phosphatidylcholine (O-16:0_18:2) in blood serum
GCST90277322	Phosphatidylcholine (O-16:0_20:3) levels	level of Phosphatidylcholine (O-16:0_20:3) in blood serum
GCST90277323	Phosphatidylcholine (O-16:0_20:4) levels	level of Phosphatidylcholine (O-16:0_20:4) in blood serum
GCST90277324	Phosphatidylcholine (O-16:0_22:5) levels	level of Phosphatidylcholine (O-16:0_22:5) in blood serum
GCST90277325	Phosphatidylcholine (O-16:1_16:0) levels	level of Phosphatidylcholine (O-16:1_16:0) in blood serum
GCST90277326	Phosphatidylcholine (O-16:1_18:0) levels	level of Phosphatidylcholine (O-16:1_18:0) in blood serum
GCST90277327	Phosphatidylcholine (O-16:1_18:1) levels	level of Phosphatidylcholine (O-16:1_18:1) in blood serum
GCST90277328	Phosphatidylcholine (O-16:1_18:2) levels	level of Phosphatidylcholine (O-16:1_18:2) in blood serum
GCST90277329	Phosphatidylcholine (O-16:1_20:3) levels	level of Phosphatidylcholine (O-16:1_20:3) in blood serum
GCST90277330	Phosphatidylcholine (O-16:1_20:4) levels	level of Phosphatidylcholine (O-16:1_20:4) in blood serum
GCST90277331	Phosphatidylcholine (O-16:2_18:0) levels	level of phosphatidylcholine
GCST90277332	Phosphatidylcholine (O-17:0_15:0) levels	level of Phosphatidylcholine (O-17:0_15:0) in blood serum
GCST90277333	Phosphatidylcholine (O-17:0_17:1) levels	level of phosphatidylcholine
GCST90277334	Phosphatidylcholine (O-18:0_14:0) levels	level of Phosphatidylcholine (O-18:0_14:0) in blood serum
GCST90277335	Phosphatidylcholine (O-18:0_16:1) levels	level of Phosphatidylcholine (O-18:0_16:1) in blood serum
GCST90277336	Phosphatidylcholine (O-18:0_20:4) levels	level of Phosphatidylcholine (O-18:0_20:4) in blood serum
GCST90277337	Phosphatidylcholine (O-18:1_16:0) levels	level of Phosphatidylcholine (O-18:1_16:0) in blood serum
GCST90277363	Phosphatidylinositol (18:0_20:3) levels	level of Phosphatidylinositol (18:0_20:3) in blood serum
GCST90277364	Phosphatidylinositol (18:0_20:4) levels	level of Phosphatidylinositol (18:0_20:4) in blood serum
GCST90277365	Phosphatidylinositol (18:1_18:1) levels	level of Phosphatidylinositol (18:1_18:1) in blood serum
GCST90277366	Phosphatidylinositol (18:1_18:2) levels	level of Phosphatidylinositol (18:1_18:2) in blood serum
GCST90277367	Phosphatidylinositol (18:1_20:4) levels	level of Phosphatidylinositol (18:1_20:4) in blood serum
GCST90277368	Sphingomyelin (d32:1) levels	level of Sphingomyelin (d32:1) in blood serum
GCST90277369	Sphingomyelin (d34:0) levels	level of Sphingomyelin (d34:0) in blood serum
GCST90277370	Sphingomyelin (d34:1) levels	level of Sphingomyelin (d34:1) in blood serum
GCST90277371	Sphingomyelin (d34:2) levels	level of Sphingomyelin (d34:2) in blood serum
GCST90277372	Sphingomyelin (d36:1) levels	level of Sphingomyelin (d36:1) in blood serum
GCST90277373	Sphingomyelin (d36:2) levels	level of Sphingomyelin (d36:2) in blood serum
GCST90277374	Sphingomyelin (d38:1) levels	level of Sphingomyelin (d38:1) in blood serum
GCST90277375	Sphingomyelin (d38:2) levels	level of Sphingomyelin (d38:2) in blood serum
GCST90277376	Sphingomyelin (d40:1) levels	level of Sphingomyelin (d40:1) in blood serum
GCST90277377	Sphingomyelin (d40:2) levels	level of Sphingomyelin (d40:2) in blood serum
GCST90277378	Sphingomyelin (d42:2) levels	level of Sphingomyelin (d42:2) in blood serum
GCST90277379	Triacylglycerol (46:1) levels	triacylglycerol 46:1 measurement
GCST90277380	Triacylglycerol (46:2) levels	triacylglycerol 46:2 measurement
GCST90277381	Triacylglycerol (48:0) levels	triacylglycerol 48:0 measurement
GCST90277382	Triacylglycerol (48:1) levels	triacylglycerol 48:1 measurement
GCST90277383	Triacylglycerol (48:2) levels	triacylglycerol 48:2 measurement
GCST90277384	Triacylglycerol (48:3) levels	triacylglycerol 48:3 measurement
GCST90277385	Triacylglycerol (49:1) levels	triacylglycerol 49:1 measurement
GCST90277386	Triacylglycerol (49:2) levels	level of Triacylglycerol (49:2) in blood serum
GCST90277387	Triacylglycerol (50:1) levels	triacylglycerol 50:1 measurement
GCST90277388	Triacylglycerol (50:2) levels	triacylglycerol 50:2 measurement
GCST90277389	Triacylglycerol (50:3) levels	triacylglycerol 50:3 measurement
GCST90277390	Triacylglycerol (50:4) levels	triacylglycerol 50:4 measurement
GCST90277391	Triacylglycerol (50:5) levels	triacylglycerol 50:5 measurement
GCST90277392	Triacylglycerol (51:1) levels	triacylglycerol 51:1 measurement
GCST90277393	Triacylglycerol (51:2) levels	triacylglycerol 51:2 measurement
GCST90277394	Triacylglycerol (51:3) levels	level of Triacylglycerol (51:3) in blood serum
GCST90277395	Triacylglycerol (51:4) levels	level of Triacylglycerol (51:4) in blood serum
GCST90277396	Triacylglycerol (52:2) levels	triacylglycerol 52:2 measurement
GCST90277397	Triacylglycerol (52:3) levels	triacylglycerol 52:3 measurement
GCST90277398	Triacylglycerol (52:4) levels	triacylglycerol 52:4 measurement
GCST90277399	Triacylglycerol (52:5) levels	triacylglycerol 52:5 measurement
GCST90277400	Triacylglycerol (52:6) levels	triacylglycerol 52:6 measurement
GCST90277401	Triacylglycerol (53:2) levels	triacylglycerol 53:2 measurement
GCST90277402	Triacylglycerol (53:3) levels	level of Triacylglycerol (53:3) in blood serum
GCST90277403	Triacylglycerol (53:4) levels	level of Triacylglycerol (53:4) in blood serum
GCST90277404	Triacylglycerol (54:3) levels	triacylglycerol 54:3 measurement
GCST90277405	Triacylglycerol (54:4) levels	triacylglycerol 54:4 measurement
GCST90277406	Triacylglycerol (54:5) levels	triacylglycerol 54:5 measurement
GCST90277407	Triacylglycerol (54:6) levels	triacylglycerol 54:6 measurement
GCST90277408	Triacylglycerol (54:7) levels	triacylglycerol 54:7 measurement
GCST90277409	Triacylglycerol (56:3) levels	triacylglycerol 56:3 measurement
GCST90277410	Triacylglycerol (56:4) levels	triacylglycerol 56:4 measurement
GCST90277411	Triacylglycerol (56:5) levels	triacylglycerol 56:5 measurement
GCST90277412	Triacylglycerol (56:6) levels	triacylglycerol 56:6 measurement
GCST90277413	Triacylglycerol (56:7) levels	triacylglycerol 56:7 measurement
GCST90277414	Triacylglycerol (56:8) levels	triacylglycerol 56:8 measurement
GCST90277415	Triacylglycerol (58:7) levels	triacylglycerol 58:7 measurement
GCST90277416	Triacylglycerol (58:8) levels	triacylglycerol 58:8 measurement
GCST90277263	Diacylglycerol (18:1_18:3) levels	level of Diacylglycerol (18:1_18:3) in blood serum
GCST90277264	Phosphatidylcholine (16:0_0:0) levels	level of Phosphatidylcholine (16:0_0:0) in blood serum
GCST90277265	Phosphatidylcholine (18:0_0:0) levels	level of Phosphatidylcholine (18:0_0:0) in blood serum
GCST90277266	Phosphatidylcholine (18:1_0:0) levels	level of Phosphatidylcholine (18:1_0:0) in blood serum
GCST90277267	Phosphatidylcholine (18:2_0:0) levels	level of Phosphatidylcholine (18:2_0:0) in blood serum
GCST90277268	Phosphatidylcholine (20:4_0:0) levels	level of Phosphatidylcholine (20:4_0:0) in blood serum
GCST90277269	Phosphatidylethanolamine (18:0_0:0) levels	level of Phosphatidylethanolamine (18:0_0:0) in blood serum
GCST90277270	Phosphatidylethanolamine (18:1_0:0) levels	level of Phosphatidylethanolamine (18:1_0:0) in blood serum
GCST90277271	Phosphatidylethanolamine (18:2_0:0) levels	level of Phosphatidylethanolamine (18:2_0:0) in blood serum
GCST90277272	Phosphatidylcholine (14:0_16:0) levels	level of Phosphatidylcholine (14:0_16:0) in blood serum
GCST90277273	Phosphatidylcholine (14:0_18:1) levels	level of Phosphatidylcholine (14:0_18:1) in blood serum
GCST90277274	Phosphatidylcholine (14:0_18:2) levels	level of Phosphatidylcholine (14:0_18:2) in blood serum
GCST90277275	Phosphatidylcholine (15:0_18:1) levels	level of Phosphatidylcholine (15:0_18:1) in blood serum
GCST90277276	Phosphatidylcholine (15:0_18:2) levels	level of Phosphatidylcholine (15:0_18:2) in blood serum
GCST90277277	Phosphatidylcholine (16:0_16:0) levels	level of Phosphatidylcholine (16:0_16:0) in blood serum
GCST90277278	Phosphatidylcholine (16:0_16:1) levels	level of Phosphatidylcholine (16:0_16:1) in blood serum
GCST90277279	Phosphatidylcholine (16:0_17:1) levels	level of phosphatidylcholine
GCST90277280	Phosphatidylcholine (16:0_18:0) levels	level of Phosphatidylcholine (16:0_18:0) in blood serum
GCST90277281	Phosphatidylcholine (16:0_18:1) levels	level of Phosphatidylcholine (16:0_18:1) in blood serum
GCST90277282	Phosphatidylcholine (16:0_18:2) levels	level of Phosphatidylcholine (16:0_18:2) in blood serum
GCST90277283	Phosphatidylcholine (16:0_18:3) levels	level of Phosphatidylcholine (16:0_18:3) in blood serum
GCST90277284	Phosphatidylcholine (16:0_20:1) levels	level of Phosphatidylcholine (16:0_20:1) in blood serum
GCST90277285	Phosphatidylcholine (16:0_20:2) levels	level of Phosphatidylcholine (16:0_20:2) in blood serum
GCST90277286	Phosphatidylcholine (16:0_20:3) levels	level of Phosphatidylcholine (16:0_20:3) in blood serum
GCST90277287	Phosphatidylcholine (16:0_20:4) levels	level of Phosphatidylcholine (16:0_20:4) in blood serum
