# Supplementary material for: Daily smoking intensity increases lung cancer risk through sphingomyelin and phosphatidylcholine: An in-silico using European population and Mendelian randomization
Source: Medicine (Baltimore). 2026 May 15;105(20):e48844. doi: 10.1097/MD.0000000000048844 (PMC13183103; doi:10.1097/MD.0000000000048844)
Supplement: Supplementary file 2 [file medi-105-e48844-s002.xls]

## Sheet: Supplementary Table 2
Supplementary Table 2 Causal effects between smoking and lung cancer
Exposure	Outcome	method	nsnp	b	se	pval	OR	OR_lci95	OR_uci95	Q	Q_df	Q_pval	MR-egger_intercept	MR-egger_intercept_P	PVE	F	MR-PRESSO-Outliers/Confounding SNPs	MR-PRESSO Global Test-Pvalue
Cigarettes per Day	Non-small cell lung cancer	MR Egger	15	2.16804	0.852204	0.0244672	8.7411	1.64496	46.4491
		Weighted median	15	1.22506	0.387414	0.00156606	3.40438	1.59318	7.27465
		Inverse variance weighted	15	0.836282	0.293269	0.00435014	2.30777	1.29884	4.10042	18.1135	14	0.20166	-0.0593562	0.122426	0.00267238	681.795	rs2273500 rs2072659 rs3025383 rs56113850 rs73229090 rs8034191 rs806798	0.165
		Simple mode	15	1.35704	0.752018	0.0926969	3.88469	0.889664	16.9624
		Weighted mode	15	1.42886	0.543454	0.0198168	4.17392	1.43862	12.1099
Cigarettes per Day	Non-small cell lung cancer, adenocarcinoma	MR Egger	18	1.62062	0.87386	0.0821845	5.05621	0.91197	28.033
		Weighted median	18	0.841486	0.467224	0.0716977	2.31981	0.928418	5.79645
		Inverse variance weighted	18	1.09528	0.363388	0.00257751	2.99003	1.46674	6.09535	22.6917	17	0.15956	-0.0311492	0.516523	0.00481046	1204.39	rs4785587 rs73229090 rs8034191 rs806798	0.235
		Simple mode	18	0.901332	0.884552	0.3225	2.46288	0.435008	13.9441
		Weighted mode	18	0.876097	0.52899	0.116028	2.40151	0.851527	6.77283
Cigarettes per Day	Non-small cell lung cancer, squamous	MR Egger	16	2.55603	1.48181	0.106533	12.8846	0.705885	235.185
		Weighted median	16	1.52829	0.691876	0.0271812	4.61028	1.18793	17.8922
		Inverse variance weighted	16	1.30572	0.498518	0.00881366	3.69033	1.38905	9.80421	13.1674	15	0.589368	-0.0585299	0.385396	0.00297389	758.094	rs2072659 rs3025383 rs56113850 rs73229090 rs8034191 rs806798	0.165
		Simple mode	16	2.25977	1.32847	0.109568	9.58085	0.708911	129.484
		Weighted mode	16	2.53637	1.14985	0.0434098	12.6337	1.32666	120.31
Cigarettes per Day	Small cell lung cancer	MR Egger	18	2.12512	1.48276	0.171046	8.37393	0.457909	153.137
		Weighted median	18	1.49598	0.821091	0.0684642	4.4637	0.892829	22.3163
		Inverse variance weighted	18	1.29647	0.629532	0.0394543	3.65636	1.06459	12.5579	20.4298	17	0.252837	-0.047498	0.544102	0.00465406	1164.99	rs2273500 rs73229090 rs8034191 rs806798	0.358
		Simple mode	18	0.70514	1.37209	0.613925	2.02413	0.137498	29.7976
		Weighted mode	18	1.53875	0.910928	0.109434	4.65877	0.7814	27.7759
Non-small cell lung cancer	Cigarettes per Day	MR Egger	6	-0.0158042	0.0354762	0.679015	0.98432	0.918202	1.0552
		Weighted median	6	-0.00378455	0.0175131	0.828911	0.996223	0.962607	1.03101
		Inverse variance weighted	6	-0.00149769	0.0138032	0.913597	0.998503	0.971852	1.02589	3.33299	5	0.648795	0.00370009	0.684157	0.00057237	140.3	rs2273500 rs951266	0.343333
		Simple mode	6	0.018677	0.0268276	0.51734	1.01885	0.966663	1.07386
		Weighted mode	6	-0.0213645	0.0238316	0.411077	0.978862	0.934191	1.02567
Non-small cell lung cancer, adenocarcinoma	Cigarettes per Day	MR Egger	8	-0.0113724	0.0137603	0.440161	0.988692	0.962383	1.01572
		Weighted median	8	-0.00628077	0.00715519	0.380057	0.993739	0.9799	1.00777
		Inverse variance weighted	8	-0.0101713	0.00569286	0.0739908	0.98988	0.978897	1.00099	8.40416	7	0.298308	0.00111294	0.925464	0.000559955	176.835	rs951266	0.382667
		Simple mode	8	-0.00505869	0.0100387	0.629787	0.994954	0.975569	1.01472
		Weighted mode	8	-0.00456912	0.00826523	0.597595	0.995441	0.979445	1.0117
Non-small cell lung cancer, squamous	Cigarettes per Day	MR Egger	14	0.00605871	0.00428654	0.182943	1.00608	0.99766	1.01457
		Weighted median	14	-0.00395426	0.00398185	0.320675	0.996054	0.98831	1.00386
		Inverse variance weighted	14	-0.00215655	0.00346459	0.533643	0.997846	0.991093	1.00464	18.5346	13	0.138256	-0.0123257	0.0230678	0.00134548	321.588	rs28590060	0.116667
		Simple mode	14	-0.00757792	0.00666556	0.276113	0.992451	0.979569	1.0055
		Weighted mode	14	-0.0058189	0.0051544	0.279335	0.994198	0.984205	1.00429
Small cell lung cancer	Cigarettes per Day	MR Egger	9	-0.00363646	0.0083072	0.674758	0.99637	0.980279	1.01273
		Weighted median	9	-0.00338388	0.00431714	0.433143	0.996622	0.988224	1.00509
		Inverse variance weighted	9	-0.00248288	0.00335352	0.459069	0.99752	0.990985	1.0041	8.98264	8	0.343763	-0.0123257	0.0230678	0.000771909	198.813	rs755204	0.384
		Simple mode	9	-0.00250839	0.00638651	0.704752	0.997495	0.985086	1.01006
		Weighted mode	9	-0.00250839	0.00515739	0.63975	0.997495	0.987462	1.00763
