# Supplementary material for: Daily smoking intensity increases lung cancer risk through sphingomyelin and phosphatidylcholine: An in-silico using European population and Mendelian randomization
Source: Medicine (Baltimore). 2026 May 15;105(20):e48844. doi: 10.1097/MD.0000000000048844 (PMC13183103; doi:10.1097/MD.0000000000048844)
Supplement: Supplementary file 3 [file medi-105-e48844-s004.xls]

## Sheet: Supplementary Table 3
Supplementary Table 3 Causal effects between smoking and plasma lipidome
Exposure	Outcome	method	nsnp	b	se	pval	OR	OR_lci95	OR_uci95	Q	Q_df	Q_pval	MR-egger_intercept	MR-egger_intercept_P	PVE	F	MR-PRESSO-Outliers	MR-PRESSO Global Test-Pvalue
Cigarettes per Day	GCST90277264/Phosphatidylcholine (16:0_0:0) levels	MR Egger	22	-0.156576	0.111185	0.174415	0.855067	0.687634	1.06327
		Weighted median	22	-0.1718	0.0859789	0.0456993	0.842148	0.711544	0.996724
		Inverse variance weighted	22	-0.141391	0.0637486	0.0265589	0.86815	0.76618	0.983691	15.2966	21	0.807783	0.00123078	0.869285	0.0090911	2303.39	NA	0.838
		Simple mode	22	-0.086729	0.164097	0.602678	0.916926	0.66474	1.26478
		Weighted mode	22	-0.158562	0.0872462	0.0834534	0.85337	0.719237	1.01252
Cigarettes per Day	GCST90277312/Phosphatidylcholine (18:1_20:3) levels	MR Egger	22	-0.200272	0.116291	0.100472	0.818508	0.651679	1.02805
		Weighted median	22	-0.160993	0.0887182	0.0695767	0.851298	0.715423	1.01298
		Inverse variance weighted	22	-0.136276	0.0657904	0.0383243	0.872602	0.767033	0.9927	22.3784	21	0.377995	0.00518545	0.509506	0.0090911	2303.39	NA	0.425
		Simple mode	22	-0.0495648	0.172267	0.776381	0.951644	0.67895	1.33386
		Weighted mode	22	-0.158493	0.0801194	0.0611724	0.853429	0.729404	0.998542
Cigarettes per Day	GCST90277316/Phosphatidylcholine (18:2_20:3) levels	MR Egger	22	-0.220469	0.11557	0.0708971	0.802143	0.639553	1.00607
		Weighted median	22	-0.223687	0.0860997	0.00937675	0.799565	0.675405	0.94655
		Inverse variance weighted	22	-0.192473	0.0663066	0.0036987	0.824916	0.724384	0.939401	17.9567	21	0.651744	0.00227216	0.770463	0.0090911	2303.39	NA	0.737
		Simple mode	22	-0.289824	0.157944	0.080715	0.748395	0.549144	1.01994
		Weighted mode	22	-0.224665	0.0831981	0.0133993	0.798784	0.678594	0.940262
Cigarettes per Day	GCST90277373/Sphingomyelin (d36:2) levels	MR Egger	22	0.338375	0.114364	0.00776307	1.40267	1.121	1.75511
		Weighted median	22	0.176827	0.0838795	0.0350221	1.19342	1.0125	1.40668
		Inverse variance weighted	22	0.17248	0.0688236	0.0122065	1.18825	1.0383	1.35985	24.5776	21	0.265923	-0.0134455	0.0918841	0.0090911	2303.39	NA	0.314
		Simple mode	22	0.313703	0.190473	0.114448	1.36848	0.942119	1.9878
		Weighted mode	22	0.235335	0.0869191	0.0131881	1.26533	1.06713	1.50035
Cigarettes per Day	GCST90277378/Sphingomyelin (d42:2) levels	MR Egger	22	0.322285	0.121351	0.015173	1.38028	1.08811	1.75091
		Weighted median	22	0.19641	0.0901853	0.0294174	1.21703	1.01984	1.45234
		Inverse variance weighted	22	0.153584	0.0726175	0.0344319	1.16601	1.01132	1.34436	27.417	21	0.157472	-0.0136712	0.105257	0.0090911	2303.39	NA	0.212
		Simple mode	22	-0.0483496	0.19984	0.811173	0.952801	0.644013	1.40964
		Weighted mode	22	0.215876	0.0870602	0.0217123	1.24095	1.04628	1.47184
GCST90277264/Phosphatidylcholine (16:0_0:0) levels	Cigarettes per Day	MR Egger	28	-0.00782281	0.0203366	0.703613	0.992208	0.953436	1.03256
		Weighted median	28	0.00541775	0.016868	0.74807	1.00543	0.972735	1.03923
		Inverse variance weighted	28	0.00161375	0.0116644	0.889965	1.00162	0.978976	1.02478	26.2327	27	0.505718	0.00167116	0.575941	0.0885283	637.058	NA	0.51
		Simple mode	28	0.0291964	0.031906	0.368252	1.02963	0.96721	1.09607
		Weighted mode	28	0.0186827	0.0240245	0.443535	1.01886	0.971994	1.06798
GCST90277312/Phosphatidylcholine (18:1_20:3) levels	Cigarettes per Day	MR Egger	23	-0.0284354	0.031854	0.382145	0.971965	0.913137	1.03458
		Weighted median	23	0.00515889	0.019115	0.787247	1.00517	0.96821	1.04355
		Inverse variance weighted	23	0.0131009	0.015471	0.397106	1.01319	0.982925	1.04438	33.4775	22	0.0554654	0.00628564	0.153712	0.0900467	648.781	NA	0.062
		Simple mode	23	0.00565932	0.0288065	0.846054	1.00568	0.950467	1.06409
		Weighted mode	23	0.00770865	0.026294	0.772139	1.00774	0.957119	1.06103
GCST90277316/Phosphatidylcholine (18:2_20:3) levels	Cigarettes per Day	MR Egger	17	-0.0746303	0.0311182	0.0299251	0.928087	0.873173	0.986454
		Weighted median	17	-0.0394878	0.0218883	0.0712221	0.961282	0.920914	1.00342
		Inverse variance weighted	17	-0.0316651	0.0162523	0.0513742	0.968831	0.938456	1.00019	9.93459	16	0.870022	0.00725076	0.12626	0.0551263	365.746	NA	0.883
		Simple mode	17	-0.038232	0.0357905	0.301275	0.96249	0.897285	1.03243
		Weighted mode	17	-0.0445724	0.0302724	0.160316	0.956406	0.90131	1.01487
GCST90277373/Sphingomyelin (d36:2) levels	Cigarettes per Day	MR Egger	20	0.00453627	0.0330726	0.892426	1.00455	0.941495	1.07182
		Weighted median	20	-0.00058553	0.0198441	0.976461	0.999415	0.961289	1.03905
		Inverse variance weighted	20	0.00299022	0.014866	0.840586	1.00299	0.974192	1.03265	11.4585	19	0.90745	-0.000252651	0.95884	0.0726231	523.591	rs174544,rs9738226	0.912
		Simple mode	20	-0.00297775	0.0323342	0.927588	0.997027	0.935801	1.06226
		Weighted mode	20	-0.00118374	0.0280192	0.966742	0.998817	0.945443	1.0552
GCST90277378/Sphingomyelin (d42:2) levels	Cigarettes per Day	MR Egger	35	-0.00279297	0.0225987	0.90239	0.997211	0.954005	1.04237
		Weighted median	35	-0.00342145	0.0164656	0.83539	0.996584	0.964935	1.02927
		Inverse variance weighted	35	-0.0190878	0.0115598	0.0986942	0.981093	0.959114	1.00358	38.3105	34	0.280191	-0.00242395	0.406709	0.137383	990.358	NA	0.312
		Simple mode	35	-0.00582058	0.0330503	0.86125	0.994196	0.931835	1.06073
		Weighted mode	35	-0.00582058	0.0257814	0.822735	0.994196	0.945206	1.04573
