# Supplementary material for: Daily smoking intensity increases lung cancer risk through sphingomyelin and phosphatidylcholine: An in-silico using European population and Mendelian randomization
Source: Medicine (Baltimore). 2026 May 15;105(20):e48844. doi: 10.1097/MD.0000000000048844 (PMC13183103; doi:10.1097/MD.0000000000048844)
Supplement: Supplementary file 4 [file medi-105-e48844-s006.xls]

## Sheet: Supplementary Table 4
Supplementary Table 4 Plasma lipids with significant causal effects on lung cancer
Exposure	Outcome	method	nsnp	b	se	pval	BWMR-P	OR	OR_lci95	OR_uci95	Q	Q_df	Q_pval	MR-egger_intercept	MR-egger_intercept_P	PVE	F	MR-PRESSO-Outliers/Confounding SNPs	MR-PRESSO Global Test-Pvalue
Sterol ester (27:1/20:2) levels	NSCLC	MR Egger	27	-0.110629	0.121468	0.371118		0.895271	0.7056	1.13593
		Weighted median	27	-0.114834	0.0628725	0.0677816		0.891514	0.788152	1.00843	39.2361	26	0.0462802	-0.000592705	0.972675	0.129039	760.312	NA	0.061
		Inverse variance weighted	27	-0.114472	0.0482014	0.0175551	0.0264728	0.891837	0.811438	0.980201
Sterol ester (27:1/20:4) levels	NSCLC	MR Egger	31	0.12857	0.0381415	0.00213645		1.1372	1.05529	1.22547
		Weighted median	31	0.117732	0.0299538	8.47857e-05		1.12494	1.0608	1.19296	35.5562	30	0.222967	-0.0158966	0.0803437	0.33751	2794.07	NA	0.21
		Inverse variance weighted	31	0.0777535	0.0268181	0.00373999	0.00592136	1.08086	1.02551	1.13919
Phosphatidylcholine (16:0_0:0) levels	NSCLC	MR Egger	30	0.041723	0.0939731	0.660463		1.04261	0.867218	1.25346
		Weighted median	30	-0.0766506	0.0665071	0.249109		0.926213	0.813016	1.05517	26.2035	29	0.614593	-0.0207548	0.083591	0.0945874	680.646	NA	0.633
		Inverse variance weighted	30	-0.105902	0.045398	0.0196619	0.0149152	0.899513	0.822932	0.983221
Phosphatidylcholine (15:0_18:1) levels	NSCLC	MR Egger	19	-0.10158	0.130464	0.446913		0.903409	0.69957	1.16664
		Weighted median	19	-0.0736271	0.0746477	0.323973		0.929018	0.80257	1.07539	12.6263	18	0.813279	-0.00155807	0.925578	0.0687543	446.126	NA	0.814
		Inverse variance weighted	19	-0.112836	0.0540789	0.0369326	0.0371739	0.893297	0.803458	0.993182
Phosphatidylcholine (15:0_18:2) levels	NSCLC	MR Egger	39	-0.139783	0.0713969	0.0578235		0.869547	0.755994	1.00015
		Weighted median	39	-0.0734232	0.0520506	0.158359		0.929207	0.839086	1.02901	42.4241	38	0.286079	0.0111271	0.279601	0.192187	1295.58	NA	0.185
		Inverse variance weighted	39	-0.0711281	0.034485	0.0391523	0.0429117	0.931343	0.870473	0.996469
Phosphatidylcholine (16:0_18:2) levels	NSCLC	MR Egger	36	-0.180456	0.075153	0.0219576		0.83489	0.720539	0.967388
		Weighted median	36	-0.150614	0.0477623	0.00161381		0.86018	0.783309	0.944595	40.2	35	0.250788	0.0147055	0.204665	0.186392	1361.74	NA	0.189
		Inverse variance weighted	36	-0.0945039	0.0354118	0.00761433	0.00342587	0.909824	0.848817	0.975216
Phosphatidylcholine (16:0_20:4) levels	NSCLC	MR Egger	24	0.111583	0.044974	0.0212262		1.11805	1.02371	1.22108
		Weighted median	24	0.130469	0.0325827	6.22178e-05		1.13936	1.06888	1.2145	25.4519	23	0.327412	-0.00664027	0.514522	0.267161	2173.5	NA	0.311
		Inverse variance weighted	24	0.0893528	0.0295786	0.00252058	0.000267695	1.09347	1.03188	1.15873
Phosphatidylcholine (16:0_20:5) levels	NSCLC	MR Egger	24	0.209963	0.0793042	0.0147058		1.23363	1.05604	1.44109
		Weighted median	24	0.208877	0.0498817	2.82114e-05		1.23229	1.11752	1.35886	31.3651	23	0.114086	-0.0146691	0.22862	0.140681	1044.34	NA	0.125
		Inverse variance weighted	24	0.128481	0.0447822	0.00411744	0.00800751	1.1371	1.04155	1.24142
Phosphatidylcholine (16:1_18:2) levels	NSCLC	MR Egger	25	-0.169967	0.0801732	0.0450096		0.843693	0.721007	0.987255
		Weighted median	25	-0.194574	0.052893	0.000234484		0.823185	0.74212	0.913105	31.5565	24	0.138376	0.0126585	0.29349	0.158193	1167.43	NA	0.109
		Inverse variance weighted	25	-0.0961592	0.0415401	0.0206209	0.00608929	0.908319	0.837296	0.985367
Phosphatidylcholine (18:0_20:4) levels	NSCLC	MR Egger	27	0.13847	0.0398167	0.00186703		1.14852	1.06229	1.24174
		Weighted median	27	0.109814	0.0302123	0.000278268		1.11607	1.0519	1.18416	35.5948	26	0.0993763	-0.0152029	0.0697253	0.329876	2785.88	NA	0.165
		Inverse variance weighted	27	0.0840979	0.0289478	0.00367062	0.00873954	1.08774	1.02774	1.15124
Phosphatidylcholine (18:1_18:1) levels	NSCLC	MR Egger	22	-0.109043	0.132548	0.420401		0.896692	0.691538	1.16271
		Weighted median	22	-0.139075	0.0756396	0.0659671		0.870163	0.750265	1.00922	26.4834	21	0.188612	-0.00299059	0.86685	0.0921967	665.858	NA	0.142
		Inverse variance weighted	22	-0.129585	0.0529363	0.0143676	0.0474358	0.87846	0.791884	0.974501
Phosphatidylcholine (18:1_18:2) levels	NSCLC	MR Egger	22	-0.197201	0.0752872	0.0164253		0.821026	0.708387	0.951574
		Weighted median	22	-0.18537	0.0520572	0.000369586		0.830796	0.75021	0.92004	25.7572	21	0.215859	0.018261	0.133946	0.15186	1128.62	NA	0.173
		Inverse variance weighted	22	-0.0975949	0.0413795	0.0183475	0.0401268	0.907016	0.836358	0.983644
Phosphatidylcholine (18:1_20:2) levels	NSCLC	MR Egger	23	-0.199176	0.0623651	0.00436686		0.819406	0.725125	0.925945
		Weighted median	23	-0.164212	0.0446689	0.000236726		0.848562	0.777429	0.926204	19.822	22	0.594176	0.0155285	0.227445	0.185511	1140.11	NA	0.592
		Inverse variance weighted	23	-0.133536	0.0332017	5.77123e-05	3.92e-05	0.874996	0.819868	0.93383
Phosphatidylcholine (18:1_20:4) levels	NSCLC	MR Egger	28	0.162351	0.0559226	0.00743597		1.17627	1.05416	1.31253
		Weighted median	28	0.155474	0.0397997	9.36739e-05		1.16821	1.08055	1.26299	40.4955	27	0.046016	-0.0167597	0.103598	0.23478	1811.42	NA	0.065
		Inverse variance weighted	28	0.0894368	0.0366737	0.0147396	0.00698242	1.09356	1.01771	1.17506
Phosphatidylcholine (18:2_18:2) levels	NSCLC	MR Egger	23	-0.261402	0.10684	0.023305		0.769971	0.624498	0.949332
		Weighted median	23	-0.250473	0.063994	9.07764e-05		0.778432	0.68667	0.882457	26.8282	22	0.217825	0.0144706	0.282589	0.0986783	713.616	NA	0.174
		Inverse variance weighted	23	-0.156778	0.0493759	0.00149739	0.0132251	0.854894	0.776037	0.941764
Phosphatidylcholine (O-16:1_20:3) levels	NSCLC	MR Egger	25	0.182088	0.121041	0.146101		1.19972	0.946341	1.52094
		Weighted median	25	0.0340085	0.0632657	0.590887		1.03459	0.913938	1.17118	23.0747	24	0.515395	-0.00919777	0.552511	0.0986135	670.671	NA	0.552
		Inverse variance weighted	25	0.114333	0.0449334	0.0109435	0.0129673	1.12113	1.02661	1.22434
Sphingomyelin (d36:2) levels	NSCLC	MR Egger	24	0.159944	0.112673	0.169759		1.17344	0.940921	1.46343
		Weighted median	24	0.142409	0.0700721	0.0421213		1.15305	1.00508	1.3228	27.7899	23	0.223831	-0.000233235	0.989299	0.0983615	710.055	NA	0.147
		Inverse variance weighted	24	0.158573	0.0487317	0.00113793	0.0163997	1.17184	1.06509	1.28928
Triacylglycerol (46:1) levels	NSCLC	MR Egger	22	0.146318	0.115563	0.220013		1.15756	0.922946	1.45182
		Weighted median	22	0.102487	0.0676437	0.129745		1.10792	0.970354	1.265	17.6006	21	0.674118	-0.00504761	0.741062	0.0795748	484.628	NA	0.685
		Inverse variance weighted	22	0.111332	0.0495221	0.0245676	0.0310431	1.11777	1.01437	1.2317
Triacylglycerol (58:8) levels	NSCLC	MR Egger	28	0.149528	0.120428	0.225454		1.16129	0.917126	1.47045
		Weighted median	28	0.116546	0.0608822	0.0555843		1.12361	0.99722	1.26602	39.7727	27	0.0537989	-0.00197743	0.905292	0.10182	652.351	NA	0.069
		Inverse variance weighted	28	0.136606	0.0531779	0.0102034	0.0117757	1.14638	1.03291	1.27231
Sterol ester (27:1/14:0) levels	LUAD	MR Egger	20	-0.178256	0.221539	0.431537		0.836728	0.542009	1.2917
		Weighted median	20	-0.30058	0.135183	0.0261819		0.740389	0.568054	0.965006	18.0254	19	0.520745	-0.00368481	0.87712	0.0670686	482.733	NA	0.542
		Inverse variance weighted	20	-0.209491	0.0970268	0.0308417	0.0346933	0.810997	0.670545	0.980867
Ceramide (d40:1) levels	LUAD	MR Egger	28	-0.359229	0.175702	0.0511497		0.698214	0.494798	0.985257
		Weighted median	28	-0.234285	0.112783	0.0377742		0.791137	0.634232	0.986858	26.4529	27	0.493591	0.0254457	0.257103	0.121173	871.469	NA	0.494
		Inverse variance weighted	28	-0.173899	0.0727275	0.0167978	0.0233078	0.840382	0.728735	0.969133
Phosphatidylethanolamine (18:2_0:0) levels	LUAD	MR Egger	27	-0.286454	0.119392	0.0242051		0.750922	0.594246	0.948906
		Weighted median	27	-0.203558	0.0940982	0.0305223		0.815823	0.678419	0.981057	25.8991	26	0.468659	0.0246459	0.164579	0.150021	1065.89	NA	0.481
		Inverse variance weighted	27	-0.142733	0.0646462	0.0272501	0.0324302	0.866985	0.763807	0.984101
Phosphatidylcholine (O-18:0_14:0) levels	LUAD	MR Egger	17	0.386407	0.207454	0.0822195		1.47168	0.979999	2.21006
		Weighted median	17	0.267825	0.138206	0.0526402		1.30712	0.996945	1.71379	9.67801	16	0.882894	-0.0194678	0.565747	0.0566448	367.156	NA	0.876
		Inverse variance weighted	17	0.280496	0.102543	0.00623043	0.00937494	1.32379	1.08276	1.61847
Phosphatidylinositol (18:1_18:2) levels	LUAD	MR Egger	26	-0.221572	0.231068	0.347168		0.801258	0.509428	1.26026
		Weighted median	26	-0.221124	0.110531	0.0454404		0.801617	0.645477	0.995528	20.7305	25	0.707538	0.00492399	0.883697	0.104066	678.49	NA	0.728
		Inverse variance weighted	26	-0.189408	0.0778861	0.0150215	0.0202005	0.827449	0.710302	0.963916
Triacylglycerol (50:2) levels	LUAD	MR Egger	19	0.412987	0.2519	0.119484		1.51133	0.922436	2.47617
		Weighted median	19	0.102299	0.141409	0.46942		1.10771	0.839572	1.4615	20.1531	18	0.324269	-0.021642	0.514575	0.0670797	483.118	NA	0.359
		Inverse variance weighted	19	0.261028	0.104813	0.0127592	0.0162557	1.29826	1.05717	1.59434
Triacylglycerol (50:3) levels	LUAD	MR Egger	30	0.149758	0.181194	0.415504		1.16155	0.814336	1.65682
		Weighted median	30	0.0897182	0.107638	0.404551		1.09387	0.885811	1.35079	27.2511	29	0.558161	0.00315321	0.899293	0.109366	786.871	NA	0.57
		Inverse variance weighted	30	0.170711	0.0768968	0.0264185	0.0360817	1.18615	1.02019	1.3791
Triacylglycerol (58:8) levels	LUAD	MR Egger	28	0.419962	0.178193	0.0262461		1.5219	1.07326	2.15808
		Weighted median	28	0.122341	0.114893	0.286955		1.13014	0.902263	1.41557	29.0177	27	0.360044	-0.0331305	0.185418	0.10182	652.351	NA	0.374
		Inverse variance weighted	28	0.203511	0.0814595	0.0124788	0.0142631	1.2257	1.04483	1.43788
Sterol ester (27:1/20:2) levels	LUSC	MR Egger	27	-0.26705	0.217236	0.230401		0.765635	0.500158	1.17202
		Weighted median	27	-0.3362	0.113489	0.00305238		0.71448	0.571987	0.89247	36.4568	26	0.0835833	0.0062205	0.84073	0.129039	760.312	NA	0.087
		Inverse variance weighted	27	-0.226697	0.0861262	0.00848452	0.0025866	0.797162	0.67334	0.943754
Phosphatidylcholine (20:4_0:0) levels	LUSC	MR Egger	27	0.115186	0.0847739	0.186361		1.12208	0.950307	1.32491
		Weighted median	27	0.161964	0.066038	0.014183		1.17582	1.03306	1.3383	22.4829	26	0.662007	0.0174993	0.305258	0.243811	1658.7	NA	0.722
		Inverse variance weighted	27	0.184183	0.053304	0.000549637	0.000598674	1.20224	1.08297	1.33464
Phosphatidylethanolamine (18:2_0:0) levels	LUSC	MR Egger	27	-0.335497	0.123263	0.0116543		0.714983	0.561529	0.910373
		Weighted median	27	-0.26727	0.0965998	0.0056613		0.765466	0.63343	0.925025	27.6462	26	0.376084	0.0319999	0.0841963	0.150021	1065.89	NA	0.321
		Inverse variance weighted	27	-0.149208	0.0688965	0.0303352	0.043234	0.86139	0.752582	0.985929
Phosphatidylcholine (15:0_18:1) levels	LUSC	MR Egger	19	-0.0746884	0.242881	0.76219		0.928033	0.576526	1.49385
		Weighted median	19	-0.0679649	0.135761	0.616638		0.934293	0.716013	1.21912	12.458	18	0.822713	-0.0179135	0.565303	0.0687543	446.126	NA	0.835
		Inverse variance weighted	19	-0.204414	0.100266	0.041477	0.0465113	0.815125	0.669694	0.992137
Phosphatidylcholine (16:0_18:2) levels	LUSC	MR Egger	36	-0.191496	0.131163	0.153474		0.825723	0.638536	1.06778
		Weighted median	36	-0.200505	0.0978701	0.0404929		0.818317	0.675481	0.991358	34.0619	35	0.513233	0.00331018	0.868598	0.186392	1361.74	NA	0.559
		Inverse variance weighted	36	-0.172162	0.0612101	0.00491377	0.00390131	0.841843	0.746669	0.949149
Phosphatidylcholine (16:1_18:1) levels	LUSC	MR Egger	28	-0.229168	0.198858	0.259636		0.795195	0.53852	1.17421
		Weighted median	28	-0.291883	0.114154	0.01056		0.746856	0.597128	0.934128	21.176	27	0.777975	-0.00263569	0.9189	0.106331	765.655	NA	0.76
		Inverse variance weighted	28	-0.247916	0.0793135	0.00177335	0.00176918	0.780425	0.668064	0.911684
Phosphatidylcholine (16:1_18:2) levels	LUSC	MR Egger	25	-0.193734	0.129528	0.148328		0.823877	0.639155	1.06198
		Weighted median	25	-0.199541	0.0982955	0.0423557		0.819107	0.675569	0.993142	16.6944	24	0.861401	0.00809937	0.674906	0.158193	1167.43	NA	0.863
		Inverse variance weighted	25	-0.146647	0.0670266	0.0286774	0.0108899	0.863599	0.757282	0.984841
Phosphatidylcholine (17:0_18:2) levels	LUSC	MR Egger	25	-0.402854	0.194495	0.0497333		0.66841	0.456547	0.978589
		Weighted median	25	-0.284993	0.119015	0.0166388		0.75202	0.595554	0.949592	16.4791	24	0.870012	0.026418	0.327348	0.111021	805.386	NA	0.88
		Inverse variance weighted	25	-0.224639	0.078213	0.00407687	0.00491171	0.798804	0.685274	0.931143
Phosphatidylcholine (18:0_20:2) levels	LUSC	MR Egger	17	-0.275301	0.182824	0.152877		0.759343	0.530659	1.08658
		Weighted median	17	-0.224142	0.11562	0.0525489		0.799201	0.637145	1.00248	15.7191	16	0.47273	0.0172689	0.530963	0.107257	629.919	NA	0.497
		Inverse variance weighted	17	-0.171055	0.0828767	0.039021	0.00591563	0.842776	0.716417	0.991421
Phosphatidylcholine (18:1_20:2) levels	LUSC	MR Egger	23	-0.185379	0.115605	0.123748		0.830789	0.662347	1.04207
		Weighted median	23	-0.178331	0.0817018	0.0290577		0.836666	0.712863	0.981969	18.0945	22	0.700372	0.0133361	0.570512	0.185511	1140.11	NA	0.727
		Inverse variance weighted	23	-0.128966	0.0615114	0.0360273	0.0182516	0.879004	0.779168	0.991632
Phosphatidylcholine (O-16:0_20:4) levels	LUSC	MR Egger	29	0.220641	0.114908	0.0654597		1.24688	0.995432	1.56183
		Weighted median	29	0.219238	0.092161	0.0173664		1.24513	1.03936	1.49164	19.7599	28	0.873059	-0.0117284	0.490516	0.161872	1200.51	NA	0.87
		Inverse variance weighted	29	0.154372	0.0649334	0.0174354	0.026027	1.16693	1.02747	1.3253
Phosphatidylcholine (O-18:1_18:2) levels	LUSC	MR Egger	25	-0.484189	0.208593	0.0294918		0.616197	0.409413	0.927422
		Weighted median	25	-0.28238	0.125888	0.0248902		0.753987	0.589123	0.964988	32.5728	24	0.113412	0.0411575	0.152228	0.102818	696.614	NA	0.126
		Inverse variance weighted	25	-0.206824	0.0940532	0.027877	0.0149744	0.813163	0.676266	0.977771
Sphingomyelin (d40:1) levels	LUSC	MR Egger	42	-0.287601	0.106889	0.0103559		0.750061	0.60829	0.924873
		Weighted median	42	-0.260362	0.0919363	0.00462608		0.770773	0.643678	0.922963	44.6382	41	0.321449	0.0297797	0.0961269	0.186985	1352.53	rs4767003	0.289
		Inverse variance weighted	42	-0.138599	0.0628903	0.0275364	0.0367509	0.870577	0.769615	0.984783
Triacylglycerol (48:0) levels	LUSC	MR Egger	19	0.11452	0.20508	0.583843		1.12133	0.750183	1.67611
		Weighted median	19	0.319472	0.136836	0.0195583		1.3764	1.05261	1.79979	19.3127	18	0.372808	0.0232625	0.444605	0.080423	440.884	NA	0.388
		Inverse variance weighted	19	0.255192	0.0976803	0.00898778	0.00748309	1.29071	1.06581	1.56306
Triacylglycerol (56:5) levels	LUSC	MR Egger	23	-0.119279	0.222028	0.596761		0.88756	0.574385	1.37149
		Weighted median	23	0.273741	0.116133	0.0184163		1.31487	1.0472	1.65097	27.4086	22	0.196116	0.059464	0.0741839	0.109999	607.216	rs738409	0.245
		Inverse variance weighted	23	0.26779	0.0874957	0.00220889	0.0401658	1.30707	1.10109	1.55159
Sterol ester (27:1/20:3) levels	SCLC	MR Egger	30	0.400176	0.221744	0.0818924		1.49209	0.966144	2.30434
		Weighted median	30	0.044254	0.145498	0.76101		1.04525	0.785902	1.39018	20.7543	29	0.867943	-0.034641	0.321754	0.134808	973.547	NA	0.883
		Inverse variance weighted	30	0.202082	0.102975	0.0497108	0.0297122	1.22395	1.00025	1.49767
Phosphatidylcholine (18:0_18:3) levels	SCLC	MR Egger	23	0.374891	0.266334	0.17388		1.45483	0.863188	2.452
		Weighted median	23	0.170254	0.188637	0.366764		1.18561	0.819161	1.71598	22.7962	22	0.413316	-0.0141536	0.690162	0.0746699	501.191	NA	0.418
		Inverse variance weighted	23	0.28253	0.134181	0.0352394	0.0353851	1.32648	1.01973	1.72551
Phosphatidylcholine (18:0_20:3) levels	SCLC	MR Egger	27	0.36877	0.278549	0.197516		1.44595	0.837624	2.49609
		Weighted median	27	0.0559085	0.175488	0.750038		1.0575	0.749726	1.49162	22.5338	26	0.659169	-0.0167931	0.67281	0.109266	788.097	NA	0.655
		Inverse variance weighted	27	0.260476	0.115596	0.0242387	0.0293797	1.29755	1.03449	1.6275
Sphingomyelin (d34:1) levels	SCLC	MR Egger	32	0.448303	0.205875	0.0374361		1.56565	1.04581	2.34391
		Weighted median	32	0.175357	0.154794	0.257281		1.19167	0.879819	1.61406	35.3889	31	0.268648	-0.0363005	0.196075	0.130459	940.478	NA	0.265
		Inverse variance weighted	32	0.216528	0.109272	0.0475303	0.0447508	1.24176	1.00236	1.53834
Sphingomyelin (d42:2) levels	SCLC	MR Egger	38	0.0470505	0.184503	0.800165		1.04817	0.730099	1.50482
		Weighted median	38	0.282928	0.141207	0.0451097		1.32701	1.00618	1.75014	30.5076	37	0.765847	0.0283714	0.254719	0.151561	1092.67	NA	0.786
		Inverse variance weighted	38	0.229306	0.0961537	0.0170888	0.0160139	1.25773	1.04169	1.51857
