# Supplementary material for: Daily smoking intensity increases lung cancer risk through sphingomyelin and phosphatidylcholine: An in-silico using European population and Mendelian randomization
Source: Medicine (Baltimore). 2026 May 15;105(20):e48844. doi: 10.1097/MD.0000000000048844 (PMC13183103; doi:10.1097/MD.0000000000048844)
Supplement: Supplementary file 5 [file medi-105-e48844-s007.xls]

## Sheet: Supplementary Table 5
Supplementary Table 5 Causal Effects of Plasma Lipid Phenotypes Significantly Associated with Cigarettes per Day on Different Lung Cancer Subtypes
Exposure	Outcome	method	nsnp	b	se	pval	OR	OR_lci95	OR_uci95	Q	Q_df	Q_pval	MR-egger_intercept	MR-egger_intercept_P	PVE	F	MR-PRESSO-Outliers/Confounding SNPs	MR-PRESSO Global Test-Pvalue
GCST90277264/Phosphatidylcholine (16:0_0:0) levels	Non-small cell lung cancer	MR Egger	30	0.041723	0.0939731	0.660463	1.04261	0.867218	1.25346
		Weighted median	30	-0.0766506	0.0666012	0.249778	0.926213	0.812866	1.05537
		Inverse variance weighted	30	-0.105902	0.045398	0.0196619	0.899513	0.822932	0.983221	26.2035	29	0.614593	-0.0207548	0.083591	0.0945874	680.646	NA	0.634
		Simple mode	30	-0.0900392	0.153325	0.561585	0.913895	0.67668	1.23427
		Weighted mode	30	-0.0706929	0.146233	0.632423	0.931748	0.699556	1.24101
GCST90277312/Phosphatidylcholine (18:1_20:3) levels	Non-small cell lung cancer	MR Egger	25	0.142634	0.110153	0.208212	1.15331	0.929354	1.43123
		Weighted median	25	0.078789	0.0673461	0.242037	1.08198	0.948181	1.23465
		Inverse variance weighted	25	0.0491218	0.0455497	0.280845	1.05035	0.96064	1.14843	19.5399	24	0.72262	-0.0127007	0.360825	0.0974922	702.358	NA	0.733
		Simple mode	25	0.0941361	0.123271	0.452518	1.09871	0.862884	1.39899
		Weighted mode	25	0.0914908	0.101704	0.377283	1.09581	0.897763	1.33754
GCST90277316/Phosphatidylcholine (18:2_20:3) levels	Non-small cell lung cancer	MR Egger	19	0.190589	0.134514	0.174585	1.20996	0.929547	1.57497
		Weighted median	19	0.0279549	0.0790436	0.72359	1.02835	0.88076	1.20067
		Inverse variance weighted	19	0.00190371	0.0567959	0.973261	1.00191	0.896357	1.11988	15.2394	18	0.64547	-0.0263185	0.140174	0.0638474	423.665	rs174548,rs2489189	0.669
		Simple mode	19	0.0736596	0.131592	0.582545	1.07644	0.831718	1.39317
		Weighted mode	19	0.071103	0.135083	0.60506	1.07369	0.823938	1.39915
GCST90277373/Sphingomyelin (d36:2) levels	Non-small cell lung cancer	MR Egger	24	0.159944	0.112673	0.169759	1.17344	0.940921	1.46343
		Weighted median	24	0.142409	0.0687917	0.0384388	1.15305	1.00761	1.31948
		Inverse variance weighted	24	0.158573	0.0487317	0.00113793	1.17184	1.06509	1.28928	27.7899	23	0.223831	-0.000233235	0.989299	0.0983615	710.055	NA	0.151
		Simple mode	24	0.119253	0.119353	0.328114	1.12665	0.891652	1.42359
		Weighted mode	24	0.128136	0.107664	0.246128	1.13671	0.920457	1.40376
GCST90277378/Sphingomyelin (d42:2) levels	Non-small cell lung cancer	MR Egger	38	-0.0707795	0.0690396	0.312107	0.931667	0.813754	1.06667
		Weighted median	38	-0.016222	0.0492531	0.741883	0.983909	0.893367	1.08363
		Inverse variance weighted	38	-0.0531173	0.0360472	0.140603	0.948269	0.883583	1.01769	26.0415	37	0.91109	0.0027558	0.765932	0.151561	1092.67	NA	0.9
		Simple mode	38	0.0561362	0.114543	0.626965	1.05774	0.845043	1.32398
		Weighted mode	38	0.0436138	0.108011	0.688691	1.04458	0.84528	1.29087
GCST90277264/Phosphatidylcholine (16:0_0:0) levels	Non-small cell lung cancer, adenocarcinoma	MR Egger	30	0.0703289	0.167435	0.677664	1.07286	0.772716	1.48959
		Weighted median	30	-0.171961	0.115999	0.138223	0.842012	0.670777	1.05696
		Inverse variance weighted	30	-0.13918	0.0812713	0.0867983	0.870071	0.741951	1.02032	23.3798	29	0.758883	-0.0295627	0.163444	0.0945874	680.646	NA	0.731
		Simple mode	30	-0.234899	0.233137	0.322	0.790651	0.50065	1.24863
		Weighted mode	30	-0.262613	0.223146	0.248818	0.769039	0.496595	1.19095
GCST90277312/Phosphatidylcholine (18:1_20:3) levels	Non-small cell lung cancer, adenocarcinoma	MR Egger	25	-0.122361	0.196841	0.540304	0.884829	0.601595	1.30141
		Weighted median	25	0.0413251	0.116043	0.72175	1.04219	0.830175	1.30835
		Inverse variance weighted	25	-0.0194375	0.0817092	0.811969	0.98075	0.835615	1.15109	16.9705	24	0.849918	0.014004	0.571054	0.0974922	702.358	NA	0.852
		Simple mode	25	0.124209	0.215726	0.57013	1.13225	0.741845	1.72812
		Weighted mode	25	0.129167	0.186235	0.49461	1.13788	0.789897	1.63916
GCST90277316/Phosphatidylcholine (18:2_20:3) levels	Non-small cell lung cancer, adenocarcinoma	MR Egger	21	-0.0862112	0.21716	0.695796	0.9174	0.599389	1.40414
		Weighted median	21	-0.294237	0.120528	0.0146371	0.7451	0.588327	0.943648
		Inverse variance weighted	21	-0.142491	0.0886151	0.107841	0.867196	0.728931	1.03169	21.0779	20	0.392562	-0.00859176	0.778542	0.0873456	581.944	NA	0.393
		Simple mode	21	-0.118928	0.23329	0.61578	0.887871	0.562043	1.40259
		Weighted mode	21	-0.337911	0.152806	0.0388177	0.713259	0.52866	0.962317
GCST90277373/Sphingomyelin (d36:2) levels	Non-small cell lung cancer, adenocarcinoma	MR Egger	24	-0.0158501	0.192951	0.935274	0.984275	0.674331	1.43668
		Weighted median	24	0.252096	0.118528	0.0334283	1.28672	1.01998	1.62322
		Inverse variance weighted	24	0.16572	0.0856649	0.0530502	1.18024	0.997819	1.39602	26.709	23	0.268553	0.0309206	0.305285	0.0983615	710.055	NA	0.246
		Simple mode	24	0.213267	0.22993	0.363284	1.23771	0.788679	1.94241
		Weighted mode	24	0.350803	0.140416	0.0200686	1.42021	1.07852	1.87015
GCST90277378/Sphingomyelin (d42:2) levels	Non-small cell lung cancer, adenocarcinoma	MR Egger	38	0.0298657	0.123179	0.809801	1.03032	0.809317	1.31166
		Weighted median	38	-0.129954	0.0917375	0.156603	0.878136	0.733623	1.05111
		Inverse variance weighted	38	-0.032661	0.0644726	0.612444	0.967867	0.852973	1.09824	26.5217	37	0.899241	-0.00979735	0.555084	0.151561	1092.67	NA	0.9
		Simple mode	38	-0.149854	0.174965	0.397245	0.860833	0.610922	1.21298
		Weighted mode	38	-0.144532	0.144061	0.322248	0.865427	0.652534	1.14778
GCST90277264/Phosphatidylcholine (16:0_0:0) levels	Non-small cell lung cancer, squamous	MR Egger	30	-0.11741	0.210219	0.580935	0.889221	0.588935	1.34262
		Weighted median	30	-0.186591	0.12761	0.143688	0.829783	0.646161	1.06559
		Inverse variance weighted	30	-0.0714469	0.0997017	0.473617	0.931046	0.765779	1.13198	40.5783	29	0.0749159	0.00644776	0.804746	0.0945874	680.646	NA	0.073
		Simple mode	30	-0.189681	0.285133	0.511155	0.827223	0.473056	1.44655
		Weighted mode	30	-0.204184	0.267211	0.450963	0.815313	0.482914	1.37651
GCST90277312/Phosphatidylcholine (18:1_20:3) levels	Non-small cell lung cancer, squamous	MR Egger	25	0.291963	0.226232	0.209684	1.33905	0.85946	2.08627
		Weighted median	25	0.0323001	0.126379	0.798275	1.03283	0.806216	1.32313
		Inverse variance weighted	25	0.0245236	0.0949325	0.796155	1.02483	0.850829	1.23441	30.4173	24	0.171304	-0.0363308	0.206983	0.0974922	702.358	NA	0.159
		Simple mode	25	0.259912	0.272321	0.349379	1.29682	0.760457	2.21148
		Weighted mode	25	0.0376941	0.257445	0.884816	1.03841	0.626944	1.71993
GCST90277316/Phosphatidylcholine (18:2_20:3) levels	Non-small cell lung cancer, squamous	MR Egger	19	0.683134	0.307226	0.040023	1.98007	1.08434	3.61574
		Weighted median	19	0.269086	0.156827	0.0861961	1.30877	0.962429	1.77974
		Inverse variance weighted	19	0.116369	0.130533	0.372665	1.12341	0.869814	1.45094	27.953	18	0.0627736	-0.0771237	0.061001	0.0638648	423.78	rs174548,rs11757990	0.083
		Simple mode	19	0.381245	0.291462	0.207318	1.46411	0.826942	2.59221
		Weighted mode	19	0.366599	0.284933	0.214531	1.44282	0.825414	2.52204
GCST90277373/Sphingomyelin (d36:2) levels	Non-small cell lung cancer, squamous	MR Egger	24	0.0529222	0.184595	0.777029	1.05435	0.734266	1.51396
		Weighted median	24	0.111414	0.11941	0.350799	1.11786	0.884592	1.41264
		Inverse variance weighted	24	0.101946	0.0819135	0.213295	1.10732	0.94308	1.30017	17.1836	23	0.800147	0.00836663	0.769742	0.0983615	710.055	NA	0.717
		Simple mode	24	0.223114	0.239136	0.360513	1.24996	0.782241	1.99735
		Weighted mode	24	0.219189	0.261769	0.41102	1.24507	0.745367	2.07977
GCST90277378/Sphingomyelin (d42:2) levels	Non-small cell lung cancer, squamous	MR Egger	38	-0.224466	0.143729	0.127102	0.798943	0.602797	1.05891
		Weighted median	38	-0.147686	0.098655	0.134394	0.862702	0.711023	1.04674
		Inverse variance weighted	38	-0.127689	0.0755078	0.0908238	0.880127	0.759053	1.02051	48.2051	37	0.102733	0.0153	0.433056	0.151561	1092.67	NA	0.08
		Simple mode	38	-0.118534	0.223806	0.599532	0.888221	0.572815	1.3773
		Weighted mode	38	-0.131507	0.218069	0.550154	0.876773	0.571825	1.34435
GCST90277264/Phosphatidylcholine (16:0_0:0) levels	Small cell lung cancer	MR Egger	30	-0.143855	0.25261	0.573574	0.866013	0.527836	1.42086
		Weighted median	30	0.0439512	0.162466	0.786756	1.04493	0.759965	1.43675
		Inverse variance weighted	30	0.0378903	0.121543	0.755235	1.03862	0.818458	1.318	15.5062	29	0.980654	0.025406	0.418741	0.0945874	680.646	NA	0.987
		Simple mode	30	0.351286	0.335184	0.303277	1.42089	0.736626	2.74079
		Weighted mode	30	0.363619	0.319088	0.263797	1.43853	0.76967	2.68863
GCST90277312/Phosphatidylcholine (18:1_20:3) levels	Small cell lung cancer	MR Egger	25	-0.175872	0.294888	0.55673	0.838725	0.47055	1.49497
		Weighted median	25	-0.077053	0.165822	0.642166	0.925841	0.668938	1.28141
		Inverse variance weighted	25	-0.0581448	0.121606	0.632549	0.943513	0.743422	1.19746	15.3459	24	0.910229	0.0159537	0.665311	0.0974922	702.358	NA	0.918
		Simple mode	25	-0.0988427	0.275987	0.723368	0.905885	0.52741	1.55596
		Weighted mode	25	-0.0732855	0.250409	0.772295	0.929335	0.568879	1.51819
GCST90277316/Phosphatidylcholine (18:2_20:3) levels	Small cell lung cancer	MR Egger	21	-0.201375	0.375166	0.597662	0.817606	0.391919	1.70566
		Weighted median	21	-0.0783282	0.196611	0.690342	0.924661	0.628961	1.35938
		Inverse variance weighted	21	0.0813602	0.155115	0.599921	1.08476	0.800382	1.47018	29.3414	20	0.0812509	0.0430748	0.417373	0.0873456	581.944	NA	0.097
		Simple mode	21	-0.0137516	0.335938	0.967754	0.986343	0.510589	1.90539
		Weighted mode	21	-0.110053	0.222378	0.626068	0.895786	0.579312	1.38515
GCST90277373/Sphingomyelin (d36:2) levels	Small cell lung cancer	MR Egger	24	0.0975458	0.280376	0.731215	1.10246	0.636359	1.90996
		Weighted median	24	0.121662	0.170704	0.476025	1.12937	0.808223	1.57813
		Inverse variance weighted	24	0.158107	0.121435	0.192919	1.17129	0.923204	1.48605	24.3048	23	0.387092	0.0102879	0.811915	0.0983615	710.055	NA	0.419
		Simple mode	24	-0.0927703	0.266562	0.730987	0.911403	0.540515	1.53678
		Weighted mode	24	0.0767555	0.222439	0.733183	1.07978	0.698217	1.66986
GCST90277378/Sphingomyelin (d42:2) levels	Small cell lung cancer	MR Egger	38	0.0470505	0.184503	0.800165	1.04817	0.730099	1.50482
		Weighted median	38	0.282928	0.136298	0.0379121	1.32701	1.01591	1.73338
		Inverse variance weighted	38	0.229306	0.0961537	0.0170888	1.25773	1.04169	1.51857	30.5076	37	0.765847	0.0283714	0.254719	0.151561	1092.67	NA	0.749
		Simple mode	38	0.324499	0.30241	0.290201	1.38334	0.764735	2.50233
		Weighted mode	38	0.340379	0.241928	0.16779	1.40548	0.874764	2.25818
