# Supplementary material for: Daily smoking intensity increases lung cancer risk through sphingomyelin and phosphatidylcholine: An in-silico using European population and Mendelian randomization
Source: Medicine (Baltimore). 2026 May 15;105(20):e48844. doi: 10.1097/MD.0000000000048844 (PMC13183103; doi:10.1097/MD.0000000000048844)
Supplement: Supplementary file 6 [file medi-105-e48844-s009.xls]

## Sheet: Supplementary Table 6
Supplementary Table 6 Causal Effects of Plasma Lipid Phenotypes Significantly Associated with Cigarettes per Day on Different Lung Cancer Subtypes
Exposure	Mediator	Outcome	Total Effect:βc	Direct Effect: βa	Direct Effect: βb	Mediation Effect	Proportion mediated, % (95%CI)
Cigarettes per Day	Phosphatidylcholine (16:0_0:0) levels	Non-small cell lung cancer	0.836282	-0.141391	-0.105902	0.0149735	0.0179048
Cigarettes per Day	Sphingomyelin (d36:2) levels	Non-small cell lung cancer	0.836282	0.17248	0.158573	0.0273506	0.0327051
Cigarettes per Day	Sphingomyelin (d42:2) levels	Small cell lung cancer	1.29647	0.153584	0.229306	0.0352179	0.0271645
